# Supplementary material for: Kaempferol Suppresses the Activation of Mast Cells by Modulating the Expression of FcεRI and SHIP1
Source: Int J Mol Sci. 2023 Mar 22;24(6):5997. doi: 10.3390/ijms24065997 (PMC10059252; doi:10.3390/ijms24065997)
Supplement: Supplementary file 1 [file ijms-24-05997-s001.zip]

Archive with 1 entries (1 files):
- ijms-2304517-supplementary.pdf
